# Supplementary material for: Opening up new niche dimensions: The stoichiometry of soil microarthropods in European beech and Norway spruce forests
Source: Ecol Evol. 2023 May 22;13(5):e10122. doi: 10.1002/ece3.10122 (PMC10202621; doi:10.1002/ece3.10122)
Supplement: Supplementary file 3 — Table S1 [file ECE3-13-e10122-s004.xlsx]

## Sheet: ErgebnissePflanzenproben
Table S1: Element concentrations of litter and needle samples where animals were taken.
Sample	C[%]	N[%]	P[%]	K[%]	Na[%]	Ca[%]	Mg[%]	Fe[%]	Mn[%]	Cu[%]	Al[%]	Zn[%]	S[%]
Spruce needles	44.8451	1.61328	0.111894	0.167064	0.0285954	1.32262	0.096976	0.247623	0.229894	0.00481199	0.364938	0.00993459	0.159912
Spruce needles	37.915	1.66946	0.103136	0.40878	0.0392944	1.47971	0.206863	0.782843	0.0562431	0.00365781	1.02434	0.00702334	0.159656
Spruce needles	40.3508	1.73335	0.107328	0.460581	0.011256	1.55103	0.284989	0.684835	0.0343015	0.00108102	1.1724	0.00590117	0.19147
Spruce needles	46.0828	1.36965	0.120682	0.248611	9.82986e-05	2.89834	0.104767	0.216864	0.0677699	0	0.363114	0.00947534	0.111708
Beech litter	41.0238	1.08772	0.0671018	0.256148	0.00556695	1.66352	0.119377	0.44667	0.123817	0.011972	0.539189	0.00453523	0.413303
Beech litter	42.758	1.55963	0.115423	0.284813	0	2.19077	0.203898	0.301537	0.0906003	0.00064525	0.453297	0.00615124	0.122837
Beech litter	25.3534	1.13856	0.080406	0.494953	0.00742978	1.66224	0.266064	0.974402	0.138044	0	2.01897	0.00777114	0.0997374
Beech litter	44.8122	1.60277	0.115528	0.349776	0	2.14229	0.23362	0.189234	0.0923774	0.000603506	0.282932	0.00468596	0.332148
