# Supplementary material for: Opening up new niche dimensions: The stoichiometry of soil microarthropods in European beech and Norway spruce forests
Source: Ecol Evol. 2023 May 22;13(5):e10122. doi: 10.1002/ece3.10122 (PMC10202621; doi:10.1002/ece3.10122)
Supplement: Supplementary file 4 — Table S2 [file ECE3-13-e10122-s005.xlsx]

## Sheet: Tabelle1
	Table S2: Sampling design of the study and distribution of ICP-OES measurements.
		Beech	Spruce
	Sampled forest	Hainich Dün National Park
	Number of sampled plots (replicates)	4	4
	Plot Names (within Biodiversity Exploratories)	HEW5, HEW6, HEW17, HEW21	HEW1, HEW3, HEW13, HEW51
		ICP-OES measurements (one per plot at most)		Sum
	Achpteria coleoptrata	4	3	7
	Carabodes sp.	4	3	7
	Damaeidae	4	3	7
	Eupelops sp.	4	4	8
	Euzetes globulus	0	2	2
	Galumnidae	3	2	5
	Hypochthonius rufulus	2	2	4
	Liacarus sp.	2	2	4
	Nothrus palustris	3	0	3
	Oribatella sp.	2	2	4
	Phthiracaridae	4	4	8
	Platynothrus peltifer	4	3	7
	Porobelba spinosa	0	2	2
	Tritegeus bisulcatus	0	3	3
	Uropoda cassidea	4	2	6
	Beech litter	4	0	4
	Spruce needles	0	4	4
